# Supplementary material for: The FibromiR miR-214-3p Is Upregulated in Duchenne Muscular Dystrophy and Promotes Differentiation of Human Fibro-Adipogenic Muscle Progenitors
Source: Cells. 2021 Jul 20;10(7):1832. doi: 10.3390/cells10071832 (PMC8303294; doi:10.3390/cells10071832)
Supplement: Supplementary file 1 [file cells-10-01832-s001.zip]

Archive with 1 entries (1 files):
- cells-1264410-supplementary.pdf
